# Supplementary material for: Seasonal and Sex-Specific Liver Plasticity in Brown Trout: Estrogen-Responsive Targets and Cell Turnover Dynamics
Source: Animals (Basel). 2026 Apr 1;16(7):1073. doi: 10.3390/ani16071073 (PMC13072334; doi:10.3390/ani16071073)
Supplement: Supplementary file 1 [file animals-16-01073-s001.zip]

Archive with 1 entries (1 files):
- animals-4207641-supplementary.pdf
